# Supplementary material for: Unilateral Compound Training Reduces Lower-Limb Strength Asymmetry and Enhances Athletic Performance in Female Handball Players: A Randomized Controlled Trial
Source: Life (Basel). 2026 Jul 15;16(7):1169. doi: 10.3390/life16071169 (PMC13413411; doi:10.3390/life16071169)
Supplement: Supplementary file 1 [file life-16-01169-s001.zip]

Archive with 1 entries (1 files):
- life-4406419-supplementary.pdf
